# Supplementary material for: Cytoplasmic retention of the DNA/RNA-binding protein FUS ameliorates organ fibrosis in mice
Source: J Clin Invest. 2024 Mar 15;134(6):e175158. doi: 10.1172/JCI175158 (PMC10940094; doi:10.1172/JCI175158)
Supplement: Supporting data values [file jci-134-175158-s163.xlsx]

## Sheet: Fig. 1B
WT	Waved-2	A1KO	A1KO/Waved-2
1.8	1.65	3.1	2.45
1.55	1.75	2.7	2.25
2.2	1.65	3.1	2.15
2.3	1.6	3.15	2.25
2.05	1.55	2.85	2.2
2.8			2.45

## Sheet: Fig. 1C
WT 0w	Waved-2 0w	A1KO 0w	A1KO;Waved-2 0w	WT 8w	Waved-2 8w	A1KO 8w	A1KO;Waved-2 8w
13.1467	8.13729	8.36319	16.2928	119.086	112.523	184.522	111.307
15.2708	12.2761	17.1151	20.8382	128.218	109.678	233.492	97.9122
23.2794	9.78814	20.3987	22.7365	102.248	24.8166	112	81.4531
10.0051	34.9334	10.0403	16.364	109.374	19.6375	248.593	34.0055
17.108	9.30165	9.86966	11.8566	109.096	89.1594	247.712	41.5934
				155.925	97.339	244.014	18.7555
				125.188	53.2489	335.876	138.503
				133.329	40.1477	180.858	142.262
				108.607	8.33262	203.571	160.738
				128.701	85.4586	278.195	140.889
				146.281	44.2207	140.76
				144.11	24.0901	272.67
				143.469	86.5803	350.235
				129.158	95.1412	243.542
				116.484	85.1828	282.928
				169.659		345.406
				194.618		226.732
				106.745		224.988
				92.3144		404.425
				115.263		218.482
				117.779		264.224
				193.006		347.598
						280.556
						273.521
						339.366
						222.519
						660.128
						398.954
						519.676

## Sheet: Fig. 1E
WT	WT_ERL	A1KO	A1KO_ERL
1.55	1.25	2.05	1.75
1.5	1.15	2.2	1.6
1.35	1.25	2.4	1.85
1.55	1.35	2.05	1.65
2	1.45	2	1.75

## Sheet: Fig. 1F
WT 0w	WT+ERL 0w	A1KO 0w	A1KO+ERL 0w	WT 8w	WT+ERL 8w	A1KO 8w	A1KO+ERL 8w
25.0047	41.4656	25.4939	26.1446	460.423	251.62	722.654	340.224
17.0432	14.8624	11.1726	25.4988	326.666	239.392	731.684	461.652
18.5649	13.6139	28.5825	23.0461	221.869	101.388	722.969	490.268
				358.841	159.996	665.271	544.341
				544.738	72.5175	696.861	550.432

## Sheet: Fig. 2B
WT	Waved-2	A1KO	A1KO/Waved-2
6.40353	5.2637	9.60778	2.55982
6.76276	3.51853	13.4573	2.53156
8.99755	4.60187	9.00682	5.61289
7.38065	4.58921	12.5948	3.95028
7.44787	3.92265

## Sheet: Fig. 2D
WT	Waved-2	A1KO	A1KO/Waved-2
7.40733	2.97033	16.7613	5.6595
5.5055	3.349	12.7587	3.60833
6.07533	3.20267	17.2917	6.28533
8.01067	2.442	13.6423	4.645
	3.096	10.1587	6.321
		7.73033	5.344

## Sheet: Fig. 2F
WT	WT_ERL	A1KO	A1KO_ERL
10.2426	7.09159	18.2653	7.78334
10.1165	6.41607	18.4825	4.51327
14.1101	4.69638	19.5413	5.29762
10.29	7.55948	12.7757	6.79678
8.01448	4.73144		4.50449
	6.08605		4.04293
			3.86958

## Sheet: Fig. 2H
WT	WT_ERL	A1KO	A1KO_ERL
7.17967	4.09167	17.4967	5.88933
6.78867	2.99133	12.2117	4.939
6.18867	2.66433	14.367	5.11
7.05567	3.05267	14.4937	4.82467
5.939	3.55567	14.2473	4.37733

## Sheet: Fig. 3B
WT	Waved-2	A1KO	A1KO/Waved-2
29.8498	16.7109	47.7811	27.5233
40.2757	17.3562	66.6193	36.2778
31.6724	17.3692	65.8393	24.9429
31.2649	19.2065	69.3755	15.3255
	15.4629	43.8779	16.2655
		36.3028	20.4955

## Sheet: Fig. 3D
WT	WT_ERL	A1KO	A1KO_ERL
29.6221	19.5245	47.9442	24.2369
26.4227	19.2954	58.108	31.0892
24.251	19.3514	57.61	31.0489
24.7727	19.8044	57.2075	32.51
	19.4158	61.7448	35.7093

[truncated: 31 more sheets: Fig. 4B, Fig. 4D, Fig. 5B, Fig. 5D, Fig. 5F, Fig. 5G, Fig. 5H, Fig. 6B, Fig. 6D, Fig. 6F, Fig. 7B, Fig. 7C, Fig. 7D, Fig. 7G, Fig. 8C, Fig. 8D, Fig. 8E, Fig. 8F, Fig. 8G, Fig. 9B …]
